# Supplementary material for: Near-infrared absorbing acceptor with suppressed triplet exciton generation enabling high performance tandem organic solar cells
Source: Nat Commun. 2023 Mar 4;14:1236. doi: 10.1038/s41467-023-36917-y (PMC9985646; doi:10.1038/s41467-023-36917-y)
Supplement: Supplementary file 3 — Source Data [file 41467_2023_36917_MOESM3_ESM.zip]

Archive with 8 entries (8 files):
- Source Data/._Figure 1c.xlsx
- Source Data/._Figure 2a.xlsx
- Source Data/._Figure 2b.xlsx
- Source Data/._Figure 2c.xlsx
- Source Data/._Figure 2d.xlsx
- Source Data/._Figure 2e.xlsx
- Source Data/._Figure 4c .xlsx
- Source Data/._Figure 4d .xlsx
